# Supplementary material for: Differential Expression of Genes Related to Growth and Aflatoxin Synthesis in Aspergillus flavus When Inhibited by Bacillus velezensis Strain B2
Source: Foods. 2022 Nov 13;11(22):3620. doi: 10.3390/foods11223620 (PMC9689179; doi:10.3390/foods11223620)
Supplement: Supplementary file 1 [file foods-11-03620-s001.zip]

Archive with 1 entries (1 files):
- foods-1976175-supplementary.pdf
